# Supplementary material for: The Mental Health of Sporting Officials: A Systematic Review and Meta-analysis
Source: Sports Med. 2025 Sep 27;55(12):3059–91. doi: 10.1007/s40279-025-02315-1 (PMC12628492; doi:10.1007/s40279-025-02315-1)
Supplement: Supplementary file 2 — Supplementary file2 (XLSX 52 KB) [file 40279_2025_2315_MOESM2_ESM.xlsx]

## Sheet: Extracted_data_Table 1
Study	Study Design	Aims	Country	Sport	Setting and Sample Characteristics	Data collection and analysis	Predictor and Outcome variables	Main findings/contributions	MH protective correlates/associations	MH risk correlates/associations
Al-Haramlah (2018)	Case-study - descriptive analytical approach	Examine the relationship between psychological pressures connected to decision making and psychological burnout among table tennis referees.	Saudi-Arabia	Table Tennis	N = 20 table tennis referees from the Saudi University Championship. Age: 30-39 (n=5, 25%); 40-49 (n=12, 60%); 50+ (n=3, 15%). International level (n=6, 30%); First division (n=13, 65%); Second division (n=1, 5%). Sex not reported.	Survey	Psychological pressure scale: assesses individuals feelings of psychological pressure for a particular task. Psychological burnout scale: frequency and intensity of psychological burnout symptoms.	There was a significant, positive correlation between psychological pressure and burnout frequency (r=.601, p=.005) and intensity (r=.529, p=.016). These findings suggest that higher levels of psychological pressure stemming from decision-making lead to referees experiencing higher levels of burnout frequency and/or intensity symptoms.		1) Psychological pressure of decision-making
Alkhawaldeh et al. (2023)	Cross-sectional	Examine the levels of psychological stress experienced by referees when audience is absent.	Jordan	Football (soccer)	N = 300 FIFA-approved national-level referees from Jordanian Football Association. < 30 (n=48, 16%); 30-39 (n=51, 17%); 40-49 (n=102, 34%); >50 (n=90, 30%). Offical type: 46% court referees, 54% line referees. 10% Female (n=30). Experience (years): <5 (n=78, 26%); 6-10 (n=63, 21%), 11-15 (n=45, 15%); 16-20 (n=54	Online self-report survey.	The primary outcome measured in this study was the level of psychological stress, measured using the Copenhagen Psychosocial Questionnaire (COPSQQ).	Significant difference in psychological distress between court referees (M=15.36) and line referees (M=14.62).		1) Referee type (On-field vs line referee)
Brick et al. (2022)	Cross-sectional	Survey the prevalence and frequency of verbal and physical abuse, and the prevalence rates for distress and MH outcomes amongst Gaelic Games match officials. Also aimed to examine relationships between experiences of abuse, distress, MH, and intentions to quit as an official.	Ireland	Gaelic football; hurling; Camogie; Rounders; Handball	N = 438 officials from Gaelic Athletic Association. 99.09% male match officials. Average age of 45.23 years (SD = 11.11) Average of 11.68 years (SD = 9.23) of officiating experience. Majority (59.36%) officiated at the club-level adult, with 20.55% at the national-level adult. 97.72% were classified as referees.	Online self-report survey	1) Expeiences of Abuse when officiating (Physical and Verbal) 2) Level of Distress (3-item distress screener) 3) Mental Wellbeing (Short Warwick-Edinburgh Mental Wellbeing Scale); 4) Mental ill-health (Patient Health Questionnaire for Depression and GAD-2)	Prevalence: 94.29% of Gaelic Games match officials had experienced verbal abuse, and 23.06% had experienced physical abuse. Majority of officials (49.32%) felt that they had not received adequte training to deal with episodes of abuse. High proportion strongly agreed/agreed that abuse made them intend to quit their role (48.63%). Older referees reported lower frequency of verbal abuse (rs=-.198, …	1) Referee age (older referees); 2) Greater officiating experience (years)	1) Less officiating experience; 2) Frequency of verbal abuse; 3) Perceptions of adequate training; 4) Feelings of distress (physical abuse)
Carson et al. (2020)	Cross-sectional	The aim of this study was to examine the MH and psychological wellbeing in Australian sport officials participating at all performance levels, and the individual and workplace factors associated with these states.	Australia	Multiple sports	N = 317 officials from at least 8 different sports (Rugby union, Field Hockey, Cricket, Netball, Rugby League, AFL, Soccer, other). 23% Female. Age: 18-30 (20%; n=64), 31-50 (36%; n=114), >50 (43.8%; n=139).	Online self-report survey	1) Areas of Worklife Scale; 2) DASS-21 (negative emotional symptoms); 3) Warwick-Edinburgh Mental Wellbeing Scale (Psychological wellbeing).	For PWB, officials who were male, older (>50 years), married/committed, and higher educated had higher levels than their female, younger, single/divorced/separated/widowed and lower educated counterparts. Officials who were younger (18–30 years), single/divorced/ separated/widowed, less educated, and having less officiating experience had higher DASS-21 composite scores than their older, married/…	1) Male; 2) Older (>50 years); 3) Higher levels of refereeing experience; 4) Workload manageability; 5) workload control	1) Younger (18-30 years); 2) Relationship status; 3) Level of education; 4) Low levels of Refereeing experience
Dorsch et al. (2007)	Cross-sectional	Compare the intensity of perceived stressful situations among the six certification levels of Canadian ice hockey officiating while controlling for age and officiating experience.	Canada	Ice Hockey	N = 421 ice hockey officials 3.1% Female. Mean age of 26.2 years (SD=11.42). ranging from 11 to 60 years old Average of 8.4 years of officiating experience. Ranging from 0.25 to 46 years. Participants were certified at different levels (1 to 6) of ice hockey officiating, with level 1 being the introductory stage and level 6 being the highest, officiating major junior and international games. Majo…	Self-report survey (Mail)	The primary outcome measured in this study is the intensity of perceived stressful situations among the six certification levels of Canadian ice hockey officiating. Measured using Hockey Officials' Sources of Stress Inventory (HOSSI).	Top 5 stressors (levels 1, 2 and 4): threats of physical abuse, difficulty in working with a partner official, confrontation with coaches, making a controversial call, and verbal abuse by coaches. Making a wrong call enters the top five stressors for officials in levels 3, 5, and 6, replacing verbal abuse by coaches. Threats of physical abuse are no longer in level 6 officials’ top five stressors…	1) Level of officiating (level 1)
Elsworthy et al. (2022)	Observational	Examine the effect of match schedule on self-reported wellness and sleep in rugby union referees during the 2019 Rugby World Cup.	Various countries	Rugby Union	N=18 International-level male referees participating in the 2019 Rugby World Cup	Daily questionnaire.	1) Daily questionnaire to quantify wellness status (sleep quality, mood, stress, fatigue, muscle soreness, and total wellness); 2) sleep characteristics (bedtime, wake-up time, and time in bed) from the previous night across the tournament.	During regular schedules, all self-reported wellness variables except stress were reduced (gav = 0.33–1.05, mean difference −0.32 to −1.21 arbitrary units [AU]) and referees went to bed later (1.08, 1:07 h:min) and spent less time in bed (−0.78, 00:55 h:min) postmatch compared with prematch days. During congested schedules, only wellness variables differed across days, with total wellness reduced…		1) Match schedule
Fernandez et al. (2022)	Cross-sectional	The present study aims the following objectives: (1) to observe differences in the explored variables when it comes to the referees’ years of experience, their category, and age groups in relationship with EI dimension, burnout, and perception of health; (2) to explore how the different dimensions of EI influence the subjective perception of health, observing the type of relationship (linear, qua…	Spain	Soccer	N = 4099 federated football (soccer) referees from Spain between the ages of 14-66 years old. 7.95% Women. Mixture of Amateur and professional referees.	Online self-report survey	1) Emotional Intelligence: Trait Meta-mood Scale (perceived emotional intelligence); 1a) Three EI subscales were analysed: Attention, Clarity and Repair; 2) General Health Questionnaire - 12; 3) Oldenburg Burnout Inventory (exhaustion in any type of occupation); 3a) Subscales: disconnection and exhaustion.	1) positive effect on burnout (β=.129, p<.001) and health problems (β=.328, p<.001) for the attention dimension of EI. Meaning that high scores in attention are related to a worse subjective perception of health (GHQ-12) and burnout; 2) clarity dimension of EI had a negative effect on burnout (β=-.213, p<.001) and health problems (β=-.455, p<.001) and the repair dimension of EI had a negative eff…	1) Emotional intelligence subscales of clarity and repair; 2) Years as referee; 3) Category (level of referee)	1) Emotional intelligence subscale of attention; 2) Burnout
Gama et al. (2018)	The study design was an observational, cross-sectional survey of 36 soccer referees in Brazil, 19 from the professional league and 17 from the amateur league. It was an applied, descriptive study rather than an experimental study.	Analyse individual components of burnout syndrome (physical and emotional exhaustion, depersonalisation and reduction of the sense of professional achievement) in amateur and professional soccer referees	Brazil	Soccer	N = 36 soccer referees (n=19 professional; n=17 amateur)Age: Mean = 32.2 years (SD=5.6). Refereeing experience: Mean = 7.5 years (SD=2.1). 11.1% Female.	Survey	The primary outcomes measured in this study were the three components of Burnout Inventory for Referees: emotional exhaustion (EX), sport devaluation (DES), and reduced sense of sport accomplishment (RED).	1) Amateur league referees showed higher levels of sport devaluation compared to professional league referees (p=.011). 2) Positive correlation between refereeing time and reduced sense of sports accomplishment for amateur league referees (r=.50, p=0.041).		1) Lower level of officiating (Amateur)
Gorczynski and Thelwell (2022)	Cross-sectional	As such the purpose of this study was to examine the levels of mental health literacy, depressive symptoms, wellbeing, and help seeking behaviors of soccer match officials in the UK. An additional aim of the study was to evaluate relationships that exists between these variables.	UK	Soccer	N = 313 UK soccer match officials. Age: Mean = 27.4 (SD = 8.7). Level 7 (n=133, 42.5%), and refereed 1-3 hours per week (n=166, 53.0%). 14.3 % Female.	Online self-report survey	1) Mental Health Literacy: MHLS; 2) Depressive symptoms: Centre for Epidemiological Studies Depression Scale Revised (CESD-R); 3) General Help Seeking Questionnaire (GHSQ): one question; 4) Warwick-Edinburgh Mental Well-being Scale (WEMWBS).	1) MHLS: The mean score for the MHLS was 98.81 (SD=11.10, range=81.00-122.00, 95% CI=97.57-100.04). Females (M=102.82, SD=1.68) had significantly higher MHLS scores than males (M=98.13, SD=.67) (χ2(1) = 5.517 p = 0.019); 2) CESD-R: The mean score for CESD-R was 33.80 (SD=10.16, range=20-54, 95% CI=32.67-34.95). A total of 7 (2%) individuals had indicated symptoms for major depressive episodes, 23…	1) Hours of officiating per week (Low - 1-3 hours more likely to seek help, lower depressive symptoms and higher wellbeing scores); 2)Sexuality (GHSQ); 3) Male (significantly higher wellbeing scores); 4) Mental Health Literacy; 5) Help seeking intentions	1) Level of expertise; 2) Female (depressive symptoms);
Gouttebarge et al. (2017)	Observational prospective cohort study	Determine the prevalence and one-season incidence of symptoms of common mental disorders (distress, anxiety/depression, sleep distrubance, eating disorders, adverse alcohol use) among European professional football referees. In addition, this study aimed to explore referees views on consequences, support and needs related to symptoms.	Belgium, Finland, France, Germany Norway, Russia, Scotland and Sweden.	Football (soccer)	N=391 professional referees. 292 completed follow-up period. Mean age: 33 (SD=7). Mean career duration: 7 years (SD=5). Main refereeing function: Central referee (45%); Assistant referee (55%). 92% had another occupation in addition to refereeing, working an average of 36 hours per week	Online self-report survey	1) Distress (Distress screener, 3-item); 2) Anxiety/depression (GHQ-12); 3) Sleep distrubance (PROMIS, short form); 4) Eating disorders (Eating disorder screen for primary care); 5) Adverse alcohol use (3-item AUDIT-C); 6) View on consequences, support, and needs.	1) Baseline (4-week) prevalence of symptoms of common mental disorders (CMD) among professional football referees was: 6% for distress, 12% for anxiety/depression, 9% for sleep disturbance, 19% for eating disorders, and 17% for adverse alcohol use. 2) The one-season incidence of symptoms of CMD was: 10% for distress, 16% for anxiety/depression, 14% for sleep disturbance, 29% for eating disorders …	N/A	N/A
Johansen and Haugen (2013)	Cross-sectional	Therefore, the purpose of this study was to examine the level of anxiety among Norwegian top-class soccer referees and its impact on their officiating, and to predict the level of anxiety according to refereeing level and perceived refereeing competence. Furthermore, we investigated referees’ perceptions of how crowd noise and disturbance from players and/or coaches, failure (i.e. mistakes) in re…	Norway	Soccer	N = 98 referee/assistant referees from Men's Norwegian premier league (Tippeliga), second league (Adeccoliga), and Women's premier league (Toppserien). Mean Age: 33.2 (7.2), 10.2% Women.	Online self-report survey	Perceived refereeing competence; State-Trait Anxiety Inventory (STAI-Y); Statements relate to referees' decision-making behaviours (The following aspects of social pressure were investigated: (1) noise and disturbance from the crowd, coaches, players, and substitutes; (2) failure in refereeing; and (3) aggressive behaviour by players and coaches. Participants were required to rate the degree of a…	Referees attending the highest division has higher levels of anxiety than second division, after controlling for perceived competence. Referees who perceived competence as being the 'best' or 'very best' had lower levels of anxiety when controlling for level of refereeing. Regarding the question "after failure in refereeing", only 49% of respondents reported that they "keenly" kept refereeing. Wh…	1) Perceived competence	1) Level of refeering; 2) Past refereeing failures; 3) aggressive behaviour from players or coaches.
Karaçam et al. (2023)	Cross-sectional	Examine mental well-being and emotional regulation in basketball referees.	Turkey	Basketball	N=327 active basketball referees in Turkish basketball leagues. 13.50% female. 67.30% nationally accredited referees and 32.70% regional referees. Age: Mean 28.78 years Refereeing experience: Mean 7.68 years.	Survey	1) Mental well-being of basketball referees, measured using the Warwick-Edinburgh Mental Well-Being Scale (WEMWBS). 2) Emotional regulation of basketball referees, measured using the Referee Emotion Regulation Scale (RERS), which has two sub-dimensions: Suppression and Cognitive Reappraisal.	1) The findings indicate that mental well-being was positively and significantly correlated with age (r = .13) and experience (r = 0.11), as well as with Suppression (r = 0.30) and Cognitive Reappraisal (r = 0.25). In addition, a significant positive correlation was observed between Suppression and age, as well as between Suppression and experience. Finally, a strong and significant positive corr…	1) Age; 2) years of experience; 3) Referee level (National level)	1) Lower referee level
Kilic et al. (2018)	Observational prospective cohort study	Explore the association of physical and psychosocial stressors (severe injuries, surgeries, recent life events, social support) with one-season onset of symptoms of common mental disorders (CMDs) among European professional football referees.	Multinational (Belgium, Finland, France, Germany, Norway, Russia, Scotland, Sweden)	Football (soccer)	N=391 professional referees. 292 completed follow-up. Age: Mean 33 years old (SD=7) Average of 7 years of experience as a professional football referee 45% were central referees, 55% were assistant referees 92% had another occupation, working an average of 36 hours per week (SD=8). in addition to refereeing	Online self-report survey.	1) Distress (Distress screener, 3-item); 2) Anxiety/depression (GHQ-12); 3) Sleep distrubance (PROMIS, short form); 4) Eating disorders (Eating disorder screen for primary care); 5) Adverse alcohol use (3-item AUDIT-C); 6) View on consequences, support, and needs.	1) Baseline (4-week) prevalence of symptoms of common mental disorders (CMD) among professional football referees was: 5.9% for distress, 11.8% for anxiety/depression, 9.1% for sleep disturbance, 19.2% for eating disorders, and 16.5% for adverse alcohol use. 2) Comorbidity of simultaneous symptoms: 2 (7.7%); 3 (2%); 4 (1%). 3) Referees exposed to severe injuries and/or exhibit a lower satisfactio…		1) Lower degree of satisfaction with social support; 2) Number of Severe injuries
Kim et al. (2022)	Cross-sectional	Examine the relationships between referee retention, authenticity at work, referee engagement, and psychological well-being. The overall purpose of this work is to provide sport managers with the insight on how to bettwe manage referees and aid in addressing the current referee shortage.	United States	Basketball	- Majority male (93.9%)_x000D_ - Age range of 19 to 77 years, with a mean age of 48.6 years_x000D_ - Racial/ethnic breakdown: 73.9% Caucasian, 17.6% African American, 6.3% Latino/Hispanic, 2.2% American Indian/Alaska Native_x000D_ - High school basketball officiating experience ranging from 1 to 48 years, with a mean of 16.1 years_x000D_ - 87.8% were varsity-level high school officials, and 27.9%…	Online self-report survey	1) Referee engagement; 2) Referee retention; 3) Authenticity at work; 4) Psychological well-being	1) Three paths from the referee retention components to referee engagement were positively significant. These paths proceeded in the direction of administrator consideration (H1a: γ = .15, S. E. = .08, p < .05), intrinsic motives (H1b: γ = .30, S.E. = .11, p < .001), and sense of community (H1e: γ = .27, S.E. = .06, p < .001) to referee engagement. The path from remuneration to referee engagement…	1) Referee engagement; 2) Authenticity at work.
Koh et al. (2017)	Cross-sectional	The aim of the present study was to explore the role of culture, specifically the IC (Individualism-collectivism) continuum, in the relationships between basic psychological needs (BNS), motivation, and burnout in netball umpires from two seemingly distinct cultures (Australia and Singapore).	Singapore and Australia	Netball	N=72 netball umpires from Australia and Singapore; Age: AUS (M=39.45, SD=15.52); SING (M=28.58, SD=8.95). Years of experience: AUS (M=15.52, SD=9.7); SING (M=7.94, SD=7.42).	Online self-report survey	1) Degree basic needs are satisfied (Basic needs satisfaction general scale); 2) Different types of motivation umpires experience (Behavioural regulation in sport questionnaire); 3) Symptoms of burnout (Athlete Burnout Questionnaire); 4) Maslach Burnout Inventory; 5) Extent to which people express individualist or collectivist cultural orientation (Modified Individulism and Collectivism Scale)	Significant multivariate effect of individualism across BNS, motivation, and symptoms of burnout. Significant differences between high and low individualism groups in the need for autonomy, need for relatedness, ABQ devaluation, MBI emotional exhaustion, and MBI depersonalisation. Significant positive relationship between BNS for relatedness and self-determination index at low levels of individua…
Lima et al. (2023)	Cross-sectional	The primary objective of this study was to evaluate the prevalence of MH problems (anxiety, depression, and stress) among referees who officiate in the Turkish amateur football leagues. The secondary objective was to evaluate the association between MH problems and a range of variables, including demographics, sport-specific aspects, and the COVID-19 pandemic-related factors.	Turkey	Soccer	N = 1279 Amateur Turkish Soccer referees. 4.5% Female.	Online self-report survey	1) Patient Health Questionnaire-9 (PHQ-9); 2) GAD-7; 3) Perceived Stress Scale-10 (PSS-10)	Females reported higher levels of depression (p<.001) and anxiety (p=.02) relative to males. Depression (p=.01) and anxiety (p=.01) scores of younger referees (23-27; n = 488; 38.2%) were higher compared to older referees (>38; n = 84; 6.6%). Single referees reported higher depression, anxiety, and stress scores (all p<0.01), whilst lower-income was associated with higher depression (p<0.01), anx…		1) Female; 2) Age; 3) Relationship status; 4) Socioeconomic status; 5) Refereeing experience; 6) History of severe injury; 7) Concerns about performance; 8) Perceived level of social support; 9) Job status
Lima et al. (2022)	Cross-sectional	The primary purpose was to evaluate any MH problems (anxiety, depression, and stress of referees who officiate in the Turkish professional football leagues. The second purpose was to evaluate the association between MH problems and a range of variables, including demographics, sport-specific aspects, and COVID-19 pandemic-related factors.	Turkey	Soccer	N=433 Professional, Turkish soccer referees. 1.1% Female. Age: 18-27 (n=77, 17.8%), 28-32 (n=152, 35.1%), 33-38 (n=136, 31.4%), >38 (n=68, 15.7%) - 14.3% (n = 62) had officiated at super league level, 42.5% (n = 184) were centre referees. Experience: 4-7 years (n=53, 12.3%), 8-11 years (n=139, 32.1%), 12-15 years (n=101, 23.3%), >15 years (n=140, 32.3%).	Online self-report survey	1) Patient Health Questionnaire-9 (PHQ-9); 2) GAD-7; 3) Perceived Stress Scale-10 (PSS-10)	1) PHQ-9: Mild (n=106, 24.5%); Moderate (n=11, 7.6%); Severe (n=11, 2.5%). 2) GAD-7, Mild (n=81, 18.7%); Moderate (n=19, 4.4%); Severe (n=4, 0.9%). 3) PSS-10: Moderate (n=168, 38.8%); Severe (n=8, 1.8%). Depression (p = 0.01), anxiety (p < 0.01), and stress (p < 0.01) scores of 18–27 year-aged referees were significantly higher than their >38 year-aged counterparts. C class referees (the lowest p…	1) Higher level of education; 2) Higher level of experience (in years)	1) Chronological age (18-27 years); 2) Level of refereeing (lower level higher prevalence); 3) Annual income (less than $5000 per annum); 4) Relationship status (single); 5) Performance concerns; 6) Experience of severe injury; 7) Perceived lack of social support.
Liu et al. (2022)	Cross-sectional	Understanding the moderating role of perceived social support in the association between occupational stress and mental health.	China	Soccer	N=317 Chinese soccer referees. Female 45.9%. Age range from 19 to 45 years old.	Online self-report survey	1) Occupational stress (Chinese version of the Effort-Reward Imbalance Scale [ERI]); 2) Mental Health (Chinese version of the Depression Anxiety Stress Scale-21); 3) Job Burnout (Chinese version of the Maslach Burnout Inventory-general survey [MBI-GS]); 4) Perceived Social Support (Chinese version of the Perceptive Social Support Scale [PSSS]).	The correlational analysis results showed that occupational stress was negatively correlated with perceived social support (r=-0.169, p<.01), but positively correlated with job burnout (r=.413, p<.01), depression (r=.495, p<.01), anxiety (r=.425, p<.01) and pressure (r=.458, p<.01). Meanwhile, job burnout was positively correlated with depression (r=.568, p<.01), anxiety (r=.524, p<.01) and press…	1) Perceived social support	1) Occupational stress; 2) Symptoms of Job burnout; 3) Chronological age (symptoms of burnout and anxiety decrease with age)
Lishman et al. (2024)	Cross-sectional, online survey, prevalence data reported	Accordingly, the aims of this study were to: (i) explore the prevalence and frequency of verbal, physical, and social media abuse amongst MOs within a single season, (ii) determine the impact of abuse and other stressors on mental health outcomes, and (iii) understand the impact of strategies utilised by MOs to cope with abuse on distress and mental health outcomes.	Ireland	Gaelic football; hurling; Camogie; Rounders; Handball	N=303 Gaelic sporting officials. 0.66% Female. Mean age: 45.19, 12.28 SD. Gaelic football (n = 267; 88.12); Hurling (n = 153; 50.50%); Ladies Gaelic football (n = 98; 32.34%); Camogie (n = 69; 22.77%); Handball (n = 1; 0.33%). Referee (n = 299; 98.68%); Sideline official (n = 3; 0.99%); Umpire (n = 1; 0.33%). Club-level adult (n = 191; 63.04%); Club-level underage (n = 36; 11.88%); National Suppo…	Online self-report survey	1) Distress (Distress screener, 3-item); 2) Depression (PHQ-8); 3) Anxiety (GAD-7); 4) Psychological suffering (experienced psychological suffering (daily for at least 2 weeks) so severe that they had significant difficulties functioning as usual in everyday life and/or in sports (Yes = 1, No = 2, Prefer not to say = 3)); 5) Received formal support (Y/N); 6) Received MH awareness training through…	Prevalence: 17.8% reported mild, 5.28% moderate, 0.99% moderately severe, and 0.66% severe depression. 16.50% reported symptoms of mild, 5.61% moderate, and 2.31% severe anxiety. Mental well-being data indicated that 69.6% were classified as flourishing, 27.7% as moderately healthy, and 2.8% as languishing. Experiencing more frequent verbal abuse associated with higher distress, higher anxiety, h…		Higher frequency of verbal abuse Greater use of avoidance-cognitive coping
Martínez-Moreno et al. (2021)	Cross-sectional, observational study	Analyse the leadership styles, transformational, developer, corrective and passive/avoidant, burnout level, emotional exhaustion, reduced personal accomplishment and depersonalisation, as well as knowing the level of stress and contrasting the influence that leadership has on the burnout and stress, which support basketball referees during competition.	NS	Basketball	N=61 Basketball referees a local (26.2%), regional (62.3%), and national (11.5%) levels. 14.8% Female. Age range of 19 to 55 years old, with an average age of 26.5 (SD = 7.5). 63.9% main referees, 21.3% assistant referees, 14.8% other duties.	Paper based survey	1) Leadership styles (Multifactor leadership questionnaire - transformational, developer, corrective, and passive/avoidant leadership); 2) Burnout level (Reviewed Athlete Burnout Inventory - emotional exhaustion, reduced personal accomplishment, and depersonalization; 3) Stress level (Stress scale for sports).	- The leadership style most used by the referees is the transformational and developer style, which are associated with low levels of stress and high levels of personal accomplishment._x000D_ - The referees have moderate levels of stress and burnout, with differences based on their role (main, assistant, other) and the category they officiate in (local, regional, national)._x000D_ - The passive l…	1) Leadership style (Transformational and developer style)	1) Leadership style (passive style); 2) Referee role; 3) Level of officiating (lower levels higher stress)
Nesti and Sewell (1999)	Longitudinal observational study with both qualitative and quantitative components.	Highlight the importance of the meaning that participants in sport attach to anxiety and other mood states, in part by drawing on theoretical perspectives provided by existential psychology.	United Kingdom	Netball; Rugby League	N=15: 8 netball players, most with junior or full international honours; 7 senior Rugby Football League referees, officiating in Super League Professional Rugby.	Daily mood diaries completed by the participants (8 netball players and 7 rugby referees) over a 28-day period.	The primary outcomes measured in this study were mood and anxiety. The study examined how mood and anxiety fluctuated in response to significant life events, both sport-related and non-sport-related.	Strongest significant correlation for all subjects was between weariness and work load (r=.60, p<.05); Strongest correlation negative correlation for the referees was between weariness and sleep;		1) Sleep quality
Onturk et al. (2020)	Cross-sectional	To examine the level of anxiety of the referees who are active in different regions of refereeing.	Turkey	Not stated	N=167 referees working in different sports branches in Mugla Province, Turkey. 24% Female. Age: <18 (n=19; 11.4%), 19-22 (n=63, 37.7%), 23-25 (n=47, 28.1%), 26-29 (n=22, 13.2%), 30+ (n=16, 9.6). Years of refereeing: <1 (n=74, 44.3%), 2-3 (n=70, 42%), 4-5 years (n=13, 8%), 6+ (n=10, 6%).	Self-report survey	The primary outcome measured in this study is the trait anxiety level (Trait Anxiety Inventory) of referees in different sports branches.	- Female referees had significantly higher trait anxiety levels compared to male referees._x000D_ - Referees aged 30 and above had higher trait anxiety levels than younger referees, but there were no significant differences in trait anxiety based on age overall._x000D_ - Referees working as observers had higher trait anxiety levels than referees in other classifications, but there were no signifi…		1) Gender (Female had higher levels of trait anxiety);
Orviz-Martínez et al. (2021)	Cross-sectional	To identify and empirically prove whether the environment and violence influence burnout in a sample of grassroots football referees.	Spain	Soccer	N=203 soccer grassroots soccer referees. 6% Female. Age: M=23.5 years. Range 14-41 years. Years of refereeing: 0-5 (n=83, 40.9%), 5-10 (n=93, 45.8%), >10 (n=27, 13.3%). Level: Youth (n=136, 67%), Children (n=131, 64.5%), Cadet (n=126, 62%), Juvenile (n=131, 64.5%), Amateur (n=159, 78.3%).	Online Self-report survey.	1) Maslach Burnout Inventroy-General Survey (MBI-GS): Emotional Exhaustion; Cynicism; Effectiveness Sense. 2) Verbal or physical aggression. 3) Environment.	The study found that the environment around matches and the level of verbal and physical aggression experienced by referees increased their emotional exhaustion and cynicism, and decreased their sense of professional effectiveness. The study found that referees' self-perception of inefficiency led to increased cynicism, and that verbal aggression can cause referees to question their decisions and…		1) Level of verbal and physical aggression; 2) Environment around matches (Known players, recording medium); 3) Cynicism
Stewart et al. (1996)	Cross-sectional	To survey high school volleyball officials to assess whether they reported a magnitude of stress similar to that of officials in previous research.	United States	Volleyball	N=353 High school volleyball officials from a midwestern state 63% female. Age: M=37.8 years (SD = 9.2) Average of 9.5 years (SD = 8.1) of experience officiating high school volleyball.	Self-report Survey.	Self-reported psychological stress experienced by high school volleyball officials.	The mean stress score for the question "Over-all, how much stress did you experience while officiating volleyball games this season" was 2.3 (SD= .6) which is between "very little" and "a moderate amount." Officials indicating "none," "very little," "moderate," "quite a bit ," and "a great deal," were 6.4%, 62.3%, 29.0%, 2.0%, and .3 %, respectively.
Taylor et al. (1990)	Longitudinal observational study with both cross-sectional and longitudinal analyses.	Investigate the role of burnout as a mediating affective response between perceived stress and dropout intentions among soccer officials over the course of a soccer season.	Canada	Soccer	N=529 registered soccer referees. Age: M=38.7 years, SD=11. Average of 7.42 hours per week officiating (SD=4.9) - Earned an average of $16 per game Experience officiating: M=7.27 years, SD=5.7. Majority certified at the senior amateur level, with fewer at higher national levels.	Mailed out survey.	1. Intent to quit: single item ("How often have you felt like quitting as an official?"), 2 other items regarding frequency and intensity of previous feelings about quitting, 2 items to assess behavioural intentions for following season. 2. Burnout: measured using a 16-item scale modified from the Maslach Burnout Inventory. 3. Perceived stress: Ontario Soccer Officials survey (30-item scale) asse…	Age was related to total burnout or intent to quit. Older officials reported lower levels of burnout (b=-.16, <.001) but greater intentions to quit (b= .15, p<.001). Level of certification: Those with more advanced levels of certification reported slightly more officiating stress at T1 (r=-.12, p<.05) and T2 (r=-.09, p<.05). Fear of failure was the strongest predictor of burnout (b= .32, p<.001),…		1) Age (younger, higher levels of burnout); 2) Level of officiating (higher level, more stress); 3) Fear of failure; 4) Interpersonal conflict; 5) role-culture conflicts; 6) Burnout (predictor of intent to quit)
Wang et al. (2023)	Cross-sectional	Therefore, based on the stressor theory model and the job demand-resource model, this paper explores the impact of the COVID-19 lockdown on the quality of life of Chinese football referees as well as the influencing mechanisms of occupational stress and job burnout.	China	Soccer	N = 307 (53 F; 254 M) referees from the CFA at level 3 or above. Age: 19-25 (49%); 26-35 (27%); 36-45 (25%). 17% Women. National level referee (13%); Grade 1 (34%); Grade 2 (31%); Grade 3 (22%). Assistant referee (49%); Officiating referee (51%).	Online self-report survey	1) Chinese version of the Impact of Event Scale-Revised (reactions of chinese football referees after COVID-19); 2) Chinese version of the Effort-Reward Imbalance Scale; 3) Maslach Burnout Inventory General Survey; 4) World Health Organization quality of life-BREF scale.	COVID-19 isolation was positively correlate with occupational stress (r = 0.380, p<.001) and job burnout (r=0.398, <.001) and negatively correlated with quality of life (r=-0.301, p<.001). Occupational stress and job burnout were positively correlated with quality of life (r=-0.433, p<0.001; r=-0.484, p<0.001).		1) Isolation due to Pandemic (COVID-19); 2) Occupational stress; 3) Job burnout

## Sheet: Prevalence_data
		Sample (N)	Depression (%)	Anxiety (%)	Depression/anxiety(%)	Distress (%)	Sleep disturbance (%)	Eating Disorders (%)	Adverse Alcohol (%)
Brick et al. (2022)	1) Expeiences of Abuse when officiating (Physical and Verbal) 2) Level of Distress (3-item distress screener) 3) Mental Wellbeing (Short Warwick-Edinburgh Mental Wellbeing Scale); 4) Mental ill-health (Patient Health Questionnaire for Depression and GAD-2)	438	5.25	5.48	NA	NA	NA	NA	NA
Kilic et al. (2018)	1) Distress (Distress screener, 3-item); 2) Anxiety/depression (GHQ-12); 3) Sleep distrubance (PROMIS, short form); 4) Eating disorders (Eating disorder screen for primary care); 5) Adverse alcohol use (3-item AUDIT-C); 6) View on consequences, support, and needs.	391	NA	NA	11.8	6	9.1	19.2	16.5
Lima et al. (2022)	1) Patient Health Questionnaire-9 (PHQ-9); 2) GAD-7; 3) Perceived Stress Scale-10 (PSS-10)	1279	36.1	26.2	NA	45.2	NA	NA	NA
Lima et al. (2023)	1) Patient Health Questionnaire-9 (PHQ-9); 2) GAD-7; 3) Perceived Stress Scale-10 (PSS-10)	433	34.6	24	NA	40.6	NA	NA	NA
Liu et al. (2022)	1) Occupational stress (Chinese version of the Effort-Reward Imbalance Scale [ERI]); 2) Mental Health (Chinese version of the Depression Anxiety Stress Scale-21); 3) Job Burnout (Chinese version of the Maslach Burnout Inventory-general survey [MBI-GS]); 4) Perceived Social Support (Chinese version of the Perceptive Social Support Scale [PSSS]).	344	16.1	22.7	NA	NA	NA	NA	NA
Lishman et al. (2024)		303	24.75	24.42	NA	NA	NA	NA	NA
Gouttebarge et al. (2017)	1) Distress (Distress screener, 3-item); 2) Anxiety/depression (GHQ-12); 3) Sleep distrubance (PROMIS, short form); 4) Eating disorders (Eating disorder screen for primary care); 5) Adverse alcohol use (3-item AUDIT-C); 6) View on consequences, support, and needs.	292	NA	NA	11.8	5.9	9.1	19.2	16.5

## Sheet: Risk_Protective_factors
Factors			Reference	n	%
Protective/Risk Factors	Individual factors	Associated mental health outcomes
Personal Protective Factors
Age (older)	/	↓Symptoms of anxiety and depression	Brick et al. (2022); Carson et al. (2020); Karaçam et al. (2023); Lima et al. (2023)	4	15
		↑Mental well-being
		↑Work control and manageability
Gender (Male)	/	↑Psychological well-being	Carson et al. (2020); Gorczynski and Thelwell (2022)	2	8
		↑Mental Wellness (Happiness)
		↓likelihood of quitting officiating
Emotional and cognitive	High emotional intelligence in the clarity and repair dimensions	↑Perceived overall health	Johansen and Haugen (2013); Lima et al. (2023); Martínez-Moreno et al. (2021); Fernandez et al. (2022)	4	15
resources	Transformational and developer leadership styles	↓Levels of distress
	Higher levels of formal education	↓Symptoms of depression, anxiety and stress
	Higher levels of perceived role competence	↑Levels of perceived personal accomplishment
		↑Levels of perceived role competence
Mental health literacy	Higher levels of mental health literacy	↓Symptoms of depression	Gorczynski and Thelwell (2022)	1	4
		↑Mental well-being
		↑Intentions to seek mental health help (informal and formal sources)
Help-seeking intentions	Higher levels of help-seeking intentions	↓Symptoms of depression	Gorczynski and Thelwell (2022)	1	4
		↑Mental well-being
Sport-Environmental Protective Factors
Level of officiating	Less hours officiating per week	↓Symptoms of depression and burnout	Brick et al. (2022); Carson et al. (2020); Dorsch et al. (2007); Fernandez et al. (2022); Gorczynski and Thelwell (2022); Karaçam et al. (2023); Lima et al. (2023)	7	27
experience	Higher number of games officiated in previous season	↑Mental well-being
	More years officiating experience	↑Ability to emotionally regulate
	Higher level of competition officiated
	Lower level of competition officiated
Positive workplace engagement	Level of referee engagement	↑Psychological well-being	Kim et al. (2022)	1	4
	Level of authenticity at work
Effective workload management	Workload manageability	↓Symptoms of anxiety, depression, and stress	Carson et al. (2020)	1	4
	Workload control
Personal Risk Factors
Age (younger)	/	↑Symptoms of depression, anxiety, stress, and burnout	Carson et al. (2020); Lima et al. (2022); Lima et al. (2023); Liu et al. (2022); Taylor et al. (1990)	5	19
Gender (Female)	/	↑Symptoms of depression and anxiety	Gorczynski and Thelwell (2022); Lima et al. (2022); Onturk et al. (2020)	3	12
		↓Mental well-being
History of severe injury	/	↑Symptoms of depression, anxiety and stress	Kilic et al. (2018); Lima et al. (2022); Lima et al. (2023)	3	12
Socioeconomic factors	Low annual income	↑Symptoms of depression, anxiety, and stress	Carson et al. (2020); Lima et al. (2022); Lima et al. (2023)	3	12
	Relationship status (single)	↓Mental well-being
	Full-time employment (in addition to officiating duties)
	Low level of formal education (not attended university)
Cognitive and emotional factors	Increased levels of cynicism	↑Symptoms of depression, anxiety	Fernandez et al. (2022); Martínez-Moreno et al. (2021); Orviz-Martínez et al. (2021); Lishman et al. (2024)	4	15
	Low emotional intelligence in the attention dimension	↑Emotional exhaustion
	Passive leadership style	↑Symptoms of burnout and stress
	Avoidance Coping Style	↑Perceived poor health
		↓Perceived personal accomplishment
Negative cognitive content about performance	Concerns about performance	↑Symptoms of depression, anxiety, stress and burnout	Lima et al. (2022); Lima et al. (2023); Johansen and Haugen (2013); Taylor et al. (1990)	4	15
	Thinking about past failures	↓Desire to continue officiating
	Fear of failure
Sport-Environmental Risk Factors
Preparation for competition	Reduced sleep quality	↑Levels of distress	Brick et al. (2022); Nesti and Sewell (1999); Elsworthy et al. (2022)	3	12
	Perceived lack of adequate mental health training	↓Self-reported wellness
	Density of match scheduling	↑Symptoms of anxiety
Level of officiating	Lower years of officiating experience	↑Symptoms of depression, anxiety, stress and burnout	Brick et al. (2022); Carson et al. (2020); Gama et al. (2018); Lima et al. (2022); Gorczynski and Thelwell (2022); Johansen and Haugen (2013); Karaçam et al. (2023); Lima et al. (2023); Martínez-Moreno et al. (2021); Taylor et al. (1990)	10	34
experience	Officiating in lower levels of competition
	Officiating in higher levels of competition
Environmental factors	Pre-existing knowledge of match environment	↑Emotional exhaustion	Orviz-Martínez et al. (2021); Wang et al. (2023)	2	8
	Environmental restrictions around officiating activities (e.g., COVID-19)	↑Cynicism
		↑Levels of occupational stress
		↑Symptoms of burnout
		↓Quality of life
		↓Sense of professional effectiveness
Workplace stress and pressure	Increased psychological pressure from in-match decision-making	↑Frequency and intensity of burnout symptoms	Al-Haramlah (2018); Liu et al. (2022); Wang et al. (2023)	3	12
	Increased levels of occupational stress	↑Symptoms of depression and anxiety
		↑Levels of pressure experienced
Role responsibilities	Responsibilities with greater match involvement	↑Levels of burnout	Alkhawaldeh et al. (2023); Martínez-Moreno et al. (2021)	2	8
Experiences of verbal and/or physical abuse, and/or social media abuse	/	↑Symptoms of anxiety, depression, and stress	Brick et al. (2022); Orviz-Martínez et al. (2021); Johansen and Haugen (2013); Lishman et al. (2024)	4	15
		↓Mental well-being
Organisational issues	Reduced satisfaction with social/organisational support	↑Levels of burnout	Kilic et al. (2018); Lima et al. (2022); Lima et al. (2023); Taylor et al. (1990)	4	15
	Perceived lack of social support	↑Symptoms of anxiety, depression, and stress
	Conflicts arising from misalignment between official’s expectations for recognition and officiating environment (i.e., role-culture)	↑Symptoms of eating disorders (broadly defined)
	Perceived stress from interpersonal conflicts
